# Supplementary material for: Identification of Annonaceous Acetogenins and Alkaloids from the Leaves, Pulp, and Seeds of Annona atemoya
Source: Int J Mol Sci. 2023 Jan 24;24(3):2294. doi: 10.3390/ijms24032294 (PMC9916654; doi:10.3390/ijms24032294)
Supplement: Supplementary file 1 [file ijms-24-02294-s001.zip]

Archive with 1 entries (1 files):
- ijms-2102348-supplementary.pdf
